# Supplementary material for: Stay Focused! The Effects of Internal and External Focus of Attention on Movement Automaticity in Patients with Stroke
Source: PLoS One. 2015 Aug 28;10(8):e0136917. doi: 10.1371/journal.pone.0136917 (PMC4552655; doi:10.1371/journal.pone.0136917)
Supplement: S1 Table — Supplementary tables containing the individual data used for the analyses in our manuscript. Individual patient characteristics (Table A; Demographics), individual data regarding movement speed (Table B; Single-Task Movement Speed), movement fluency (Tables C and D; Single-task Movement Fluency & Dual-task Movement Fluency), and dual-task costs (Table E; Dual-Task Costs). (XLSX) [file pone.0136917.s001.xlsx]

## Sheet: Demographics
Participant	Gender	Age	Type of Stroke	Lesion Location	Months since stroke	Education level	Aphasia	Fugl-Meyer	Motricity Index	Reinvestment_Total	Reinvestment_CMP	Reinvestment_MSC	MMSE	Attention Zscore	Working Memory Zscore	Executive Function Zscore
pp1	Female	63	Hemorrhagic	Right	59	4	no	13	67	38	18	20	29	-2.5	-0.3	-2.05
pp2	Female	48	Infarct	Right	273	5	no	18	64	36	18	18	30	-1.65	-0.3	-0.8
pp3	Female	58	Hemorrhagic	Left	119	4	no	28	100	41	22	19	28	-1.2	-1.7	-0.8
pp4	Male	62	Hemorrhagic	Left	375	5	yes	23	64	40	22	18	26	-2.35	-1.6	-1.3
pp5	Male	57	Hemorrhagic	Left	122	5	yes	17	64	38	19	19	30	-2	-1.6	-0.8
pp6	Female	46	Hemorrhagic	Right	127	6	no	10	37	31	19	12	28	-1.25	-2	-2.85
pp7	Male	72	Infarct	Left	60	4	no	26	83	35	20	15	30	-0.1	-0.7	-0.45
pp8	Male	67	Infarct	Left	23	5	yes	23	69	36	18	18	22	-2.45	-1	-1.5
pp9	Male	68	Infarct	Right	38	4	no	28	83	46	24	22	29	-0.4	-1.3	0.7
pp10	Male	63	Infarct	Left	110	5	yes	27	91	38	19	19	27	-2.5	-1	-2.45
pp11	Male	61	Hemorrhagic	Left	113	4	no	18	58	22	15	7	29	-0.05	1	0.95
pp12	Female	67	Hemorrhagic	Right	176	4	no	19	53	26	17	9	30	-0.55	-0.3	0.2
pp13	Female	64	Infarct	Left	296	4	yes	23	57	n/a	n/a	n/a	22	-2.5	-1.7	-2.15
pp14	Female	52	Infarct	Right	38	5	no	18	58	29	15	14	30	-0.65	0.7	0.75
pp15	Female	56	Hemorrhagic	Right	67	3	no	8	23	31	9	22	30	-2.05	0.3	-1.65
pp16	Female	67	Hemorrhagic	Left	185	4	no	7	37	34	24	10	27	-1.35	-0.3	-1.7
pp17	Female	64	Infarct	Left	124	3	no	15	32	37	18	19	26	-1.5	-2	-1.85
pp18	Female	49	Infarct	Left	66	3	no	14	59	33	18	15	29	-2.25	-2	-2.5
pp19	Male	72	Infarct	Left	218	4	yes	19	83	29	18	11	24	-2.5	-1.3	-2.85
pp20	Male	60	Infarct	Right	78	4	no	20	47	40	20	20	29	-1.3	-1.3	-0.9
pp21	Male	57	Infarct	Right	109	6	no	16	53	32	21	11	30	-0.95	-0.7	0
pp22	Female	63	Infarct	Left	223	4	yes	17	58	38	15	23	30	-0.45	-0.7	0
pp23	Female	74	Infarct	Right	64	4	no	22	57	35	20	15	30	-0.4	-0.3	-0.35
pp24	Male	75	Infarct	Right	61	4	no	19	64	30	21	9	28	-1	0.3	-1.25
pp25	Male	66	Infarct	Right	45	4	no	9	42	30	24	6	28	-0.9	0.7	-0.35
pp26	Male	66	Infarct	Right	42	4	no	14	42	20	15	5	28	-2.15	-1.7	-2.15
pp27	Male	65	Infarct	Right	28	4	no	18	58	46	23	23	30	0.4	0	0.2
pp28	Male	48	Infarct	Left	65	4	no	21	64	30	19	11	29	-1.2	0	-1
pp29	Male	73	Infarct	Right	217	5	no	18	72	36	19	17	30	0.9	0.7	0.4
pp30	Male	75	Infarct	Left	55	5	yes	23	62	24	17	7	28	-0.3	-0.7	-1.1
pp31	Male	48	Hemorrhagic	Left	59	2	yes	24	75	36	18	18	26	-2.2	-1.7	-1.15
pp32	Male	66	Infarct	Left	45	4	yes	28	100	15	12	3	24	-2.4	-1.7	-1.35
pp33	Female	45	Hemorrhagic	Left	24	4	yes	26	75	25	17	8	27	-2.15	-1	-0.55
pp34	Male	70	Infarct	Right	68	3	no	16	53	21	12	9	30	-1.45	-0.7	-2.05
pp35	Female	62	Infarct	Right	248	3	no	13	59	25	19	6	28	-3	-1.7	-2.1
pp36	Female	60	Infarct	Left	178	4	yes	23	64	23	12	11	28	-1.65	0.3	-0.95
pp37	Male	76	Infarct	Right	13	4	no	27	91	24	17	7	25	-1.8	-2	-2.45
pp38	Male	67	Infarct	Left	145	4	yes	17	42	31	21	10	29	-0.95	-0.7	-1.4
pp39	Female	70	Hemorrhagic	Right	34	5	no	27	100	28	13	15	29	-0.1	0.3	0.55

## Sheet: Single-Task Movement Speed
	Movement Speed|Single - Task Condition
	Internal Focus		External Focus
Participant	Non-Paretic Leg	Paretic Leg	Non-Paretic Leg	Paretic Leg
pp1	54.69		46.32
pp2	72.04	32.66	67.35	31.46
pp3	44.04	47.64	34.05	37.63
pp4	71.35	44.08	67.09	48.54
pp5	58.36	15.93	55.26	16.37
pp6	83.91	6	67.09	5.56
pp7	103.25	102.39	110.9	108.47
pp8	86.58	61.03	79.91	67.1
pp9	93.35	76.08	95.31	74.75
pp10	45	58.63	43.73	58.48
pp11	105	41.28	104.09	52.43
pp12	58.1	25.98	55.32	29.73
pp13	33.47	21.47	33.72	22.8
pp14	82.28	19.99	69.88	19.33
pp15	60.89		68.37
pp16	64.21		58.03
pp17	19.7	19.83	26.86	20.47
pp18	38.01	12.32	34.82	10.28
pp19	90.25	34.76	73.38	28.97
pp20	94.63	43.6	101.57	31.26
pp21	26.4		33.72
pp22	51.48	29.81	53.38	26.43
pp23	86.03	57.78	79.54	51.88
pp24	81.72	36.27	100.2	44.6
pp25	74.7		79.35
pp26	70.55		67.55
pp27	76.6	19.36	76.62	20.53
pp28	129.45	58.25	145.16	76.62
pp29	64.17		46.79
pp30	82.36	39.83	99.27	50.32
pp31	65.37	55.01	70.67	57.09
pp32	105.68	90.87	115.34	113.41
pp33	71.7	79.12	68.91	79.89
pp34	54.85	7.81	75.44	7.49
pp35	45.65	22.03	35.47	16.94
pp36	64.16	39	58.2	29.05
pp37	86.26	88.98	103.57	99.16
pp38	41.73	14.69	52.55	14.23
pp39	49.65	45.33	57.47	58.05

## Sheet: Single-Task Movement Fluency
	Dimensionless Jerk|Single - Task Condition
	Internal Focus		External Focus
Participant	Non-Paretic Leg	Paretic Leg	Non-Paretic Leg	Paretic Leg
pp1	22.02		29.4
pp2	21.13	24.83	21.09	25.24
pp3	44.55	41.84	46.5	42.89
pp4	23.22	18.51	24.27	25
pp5	36.15	43.69	31.6	40.08
pp6	17.94	148.62	21.98	56.01	Note: outlier = removed from jerk analyses
pp7	16.43	19.48	15.8	16.71
pp8	19.57	19.31	19.63	20.23
pp9	25.16	21.12	21.37	19.38
pp10	34.47	24.62	33.33	23.77
pp11	18.42	25.19	14.6	21.45
pp12	30.05	40.49	31.73	31.67
pp13	70.45	70.24	49.03	56.44
pp14	22.61	40.65	20.77	38.71
pp15	25.07		22.34
pp16	21.95		28.42
pp17	58.44	67.79	54.08	74.92
pp18	41.81	40.21	42.27	56.98
pp19	27.06	33.18	31.44	40.71
pp20	13.53	20.91	12.8	30.99
pp21	65.62		55.33
pp22	31.38	26.13	26.02	20.45
pp23	19.72	23.03	19.93	23.44
pp24	18.7	16.19	16.47	19.43
pp25	20.16		18.8
pp26	15.86		14.59
pp27	19.62	28.44	20.71	33.42
pp28	12.72	19.75	11.57	15.82
pp29	22.46		27.12
pp30	20.62	18.44	15.61	16.73
pp31	24.37	26.55	27.32	27.84
pp32	18.06	16.21	19.08	15.95
pp33	18.27	14.57	18.93	17.34
pp34	22.92	40.36	17.23	31.06
pp35	33.53	42.13	36.64	49.2
pp36	30.73	23.5	33.22	26.91
pp37	20.22	18.85	17.06	16.95
pp38	27.58	17.19	27.06	18.86
pp39	29.72	21.51	23.46	21.58

## Sheet: Dual-Task Movement Fluency
	Dimensionless Jerk|ARTT - Task Condition						Dimensionless Jerk |Letter Fluency Task Condition
	Internal Focus		External Focus				Internal Focus		External Focus
Participant	Non-Paretic Leg	Paretic Leg	Non-Paretic Leg	Paretic Leg		Participant	Non-Paretic Leg	Paretic Leg	Non-Paretic Leg	Paretic Leg
pp1	21.87		25.17			pp1	23.13		29.85
pp2	16.6	25.32	18.31	23.42		pp2	16.11	25.16	19.03	23.8
pp3	41.49	40.58	39.75	41.82		pp3	39.54	40.56	38.53	38.36
pp4	19.6	13.63	18.7	21.77		pp4	17.92	14.42	17.84	18.33
pp5	34.92	36.14	35.69	41.01		pp5	37.53	35.84	37.43	54.28
pp6	18.56	115.45	18.23	75.84		pp6	16.98	153.77	19.35	37.35	Note: this patient had very high paretic leg values (on average > 3SDs above group mean), and was therefore removed from jerk analyses
pp7	13.79	17.34	15.09	15.4		pp7	17.04	18.82	14.57	16.84
pp8	18.4	18.79	15.52	19.26		pp8
pp9	23.99	18.48	19.08	20.19		pp9	23.75	18.44	20.1	20.3
pp10	31.2	22.35	28.27	21.81		pp10
pp11	14.04	19.17	12.93	17.66		pp11	16.32	21.83	13.31	18.33
pp12	31.22	34.27	22.86	32		pp12	33.66	36.55	28.37	35.91
pp13	42.54	51.31	38.22	44.35		pp13
pp14	18.59	35.35	19.82	37.94		pp14	18.35	29.13	22.63	33.84
pp15	20.24		21.15			pp15	22.45		21.46
pp16	19.17		23.78			pp16	16.81		19.84
pp17	56.92	77.11	61.9	78.97		pp17	50.58	65.22	47.28	67.45
pp18	30.35	29.19	35.45	44.13		pp18	32.06	32.69	33.43	39.06
pp19	18.82	21.71	17.2	20.82		pp19
pp20	12.56	17.86	13.04	39.19		pp20	13.53	19.24	12.93	39.72
pp21	50.46		48.83			pp21	53.83		52.27
pp22	27.24	17.78	22.46	13.45		pp22	31.77	21.7	26.79	17.22
pp23	17.91	20.68	19.53	22.22		pp23	19.2	23.02	21.06	22.88
pp24	17.36	17.04	16.93	18.69		pp24	17.58	17.51	17.32	18.06
pp25	18.19		17.82			pp25	18.84		18.43
pp26	13.89		13.9			pp26	14.7		15.61
pp27	18.46	28.52	18.22	32.73		pp27	17.45	28.56	18.54	33.22
pp28	13.16	18.5	11.63	19.03		pp28	13.24	17.9	12.07	16.91
pp29	19.8		22.79			pp29	21.83		22.01
pp30	19.07	14.25	15.59	14.63		pp30	18.4	15.11	15.77	16.78
pp31	22.72	21.73	26.88	24.03		pp31	25.13	25.48	30.16	26.33
pp32	18.22	15.33	17.83	16.32		pp32
pp33	16.03	13.49	18.55	17.01		pp33	17.18	14.34	19.9	19.16
pp34	18.89	35.52	17.13	23.3		pp34	21.25	43.87	17.21	33
pp35	32.57	37.07	33.84	39.27		pp35	47	45.05	61.75	55.21
pp36	21.44	25.98	21.74	25.22		pp36	28.27	28.09	34.7	30.04
pp37	17.71	17.88	15.4	17.94		pp37	17.6	18.86	16.53	21.36
pp38	23.42	15.61	24.29	16.23		pp38	23.75	14.47	27.77	16.69
pp39	24.01	18.2	24.04	18.14		pp39	23.4	19.14	21.36	21.42

## Sheet: Dual-Task Costs
		Motor Dual-Task Costs										Cognitive Dual-Task Costs
		ARTT - Task Condition					Letter Fluency Task Condition					ARTT - Task Condition					Letter Fluency Task Condition
		Internal Focus		External Focus			Internal Focus		External Focus			Internal Focus		External Focus			Internal Focus		External Focus
	Participant	Non-Paretic Leg	Paretic Leg	Non-Paretic Leg	Paretic Leg		Non-Paretic Leg	Paretic Leg	Non-Paretic Leg	Paretic Leg		Non-Paretic Leg	Paretic Leg	Non-Paretic Leg	Paretic Leg		Non-Paretic Leg	Paretic Leg	Non-Paretic Leg	Paretic Leg
	pp1	4.47		-7.19			11.55		6.16			-1.29		5.15			11.76		35.29
	pp2	-35.21	2.14	-15.73	-4.74		-25.78	-1.34	-17.79	-1.76		-3.36	-8.85	10.09	11.86		-44.44	-11.11	11.11	11.11
	pp3	-9.85	3.08	-3.76	9.87		-9.72	-3.42	-15.78	-5.28		3.04	30.05	-0.73	-0.12		-31.25	0	12.5	0
	pp4	-18.93	-19.39	-24.8	-21.35		-17.9	0.99	-29.7	-17.51		3.96	-3.3	13.44	3.96		44.44	27.78	22.22	-5.56
	pp5	-5.41	-9.11	14.57	0.31		3.02	7.12	11.4	20.35		-19.63	5.77	10.67	5.15		0	0	-25	37.5
	pp6	3.8	-5.76	-1.82	-15.78		1.5	-7.37	-5.36	0.89		18.84	37.26	-7.92	28.91		-18.75	12.5	-6.25	37.5
	pp7	-26.48	-4.63	-9.94	-3.47		-18.36	-1.78	-7.19	4.98		-7.53	-4.73	1.29	13.55		72.73	45.45	31.82	27.27
	pp8	-7.34	2.52	-15.89	14.92							-1.93	11.4	10.88	9.65
	pp9	-6.21	-5.97	-16.09	8.63		-1.79	0.36	-8.87	6.89		25.44	36.09	28.7	46.15		17.14	37.14	-2.86	17.14
	pp10	-5.53	-1.15	-19.01	-7.28							8.41	-2.6	14.83	40.67
	pp11	-21.78	-12.45	-10.94	-17.97		-7.43	-3.53	-1.44	-16.2		-1.47	-7.82	1.22	-2.2		23.33	40	30	6.67
	pp12	4.6	-4.79	-33.75	-0.72		14.11	-4.08	-7.18	0.41		12.75	25.9	18.33	15.94		5.88	17.65	38.24	55.88
	pp13	-43.77	-15.6	-33.33	-10.67							29.97	12.42	65.56	78.81
	pp14	-18.63	0.04	-13.83	5.41		-10.28	15.89	-7.82	2.59		3.91	13.67	10.74	27.93		-8.7	0	17.39	-4.35
	pp15	-14.5		0.59			-3.6		0.96			10.81		23.24			40.91		4.55
	pp16	-7.16		-14.53			-15.92		-19.79			15.77		19.5			30		5
	pp17	-8.85	13.2	17.51	4.56		-21.12	-1.01	1.18	-23.91		16.98	32.26	-16.48	3.52		30.77	23.08	7.69	0
	pp18	-33.69	-15.85	-22.75	-15.21		-27.75	7.86	-27.86	-4.44		-2.96	1.38	13.64	5.53		-11.11	22.22	0	11.11
	pp19	-25.92	-25.75	-78.13	-34.89							19.55	10.79	5.09	32.59
	pp20	-12.38	19.6	-2.21	25.37		-0.19	20.11	6.38	32.09		2.72	17.32	22.41	15.45		0	-33.33	13.33	0
	pp21	-37.41		-21.37			-31.42		-9.16			25.77		26			8.7		60.87
	pp22	-18.71	27.29	-16.83	-25.02		-4.31	45.41	-9.71	9.58		23.86	16.59	11.36	8.18		7.14	50	64.29	71.43
	pp23	-16.2	-27.76	-7.36	-10.37		-17.86	-13.43	-2.18	-11.85		13.65	19.22	14.21	27.58		-2.7	32.43	27.03	21.62
	pp24	-19.51	6.65	1.97	3.1		-10.66	6.38	3.37	5.28		2.11	15.49	8.63	15.49		5.88	-17.65	-29.41	11.76
	pp25	-19.51		-9.84			5.59		-4.08			6.1		-11.46			15.38		0
	pp26	-0.32		3.72			-13.43		10.21			-26.79		-23.53			18.18		45.45
	pp27	-19.92	-27.92	-15.75	-6.58		0.09	-14.71	-9.17	1.55		1.17	19.11	10.02	13.05		-33.33	-33.33	-100	-72.22
	pp28	-4.26	-17.64	2.75	16.12		-8.81	-21.2	2.77	17.07		23.95	19.75	6.51	36.34		34.78	34.78	21.74	13.04
	pp29	-10.26		-26.42			-9.94		-32.32			8.49		6.79			0		28.57
	pp30	-2.6	-2.76	-3.94	12.42		-5.05	-8.38	-4.13	7.15		40.05	40.31	13.18	37.47		54.55	18.18	-18.18	45.45
	pp31	-2.34	-9.52	-2.64	-12.76		4.49	3.45	3.01	-1.26		-3.15	16.8	17.32	22.83		-13.33	40	46.67	40
	pp32	-5.41	-3.97	-2.63	1.96							20.55	17.35	18.95	22.15
	pp33	-13.92	-0.64	-20.21	-8.05		-4.68	10.98	-5.18	-0.91		-6.9	7.06	22.31	3.85		10.53	31.58	26.32	31.58
	pp34	-9.05	-0.25	-6.22	2.69		0.42	24.91	-7.57	30.26		3.91	4.65	-2.93	6.85		25	25	33.33	50
	pp35	-5.33	26.75	2.05	2.57		33.66	40.15	34.22	28.81		39.45	41.56	50.63	46.84		-4.17	25	16.67	37.5
	pp36	-24.25	16.41	-26.42	-20.04		-0.14	16.26	6.15	-15.64		-14.79	2.11	2.29	-0.18		-11.11	66.67	22.22	44.44
	pp37	-18.63	-8.94	-6.47	-2.04		-16.12	-9.34	-2.91	4.26		1.17	3.5	14.01	11.87		38.46	30.77	15.38	30.77
	pp38	-9.86	20.33	-5.97	25.81		-25.49	15.05	-2.45	21.49		-0.89	7.59	18.45	15.92		0	0	16.67	16.67
	pp39	-0.21	0.38	-6.05	-7.75		7.78	17.81	-9.34	4.04		9.44	11.48	19.64	21.68		6.45	3.23	9.68	-6.45
